# Supplementary material for: Epigenetic Characterization of the Growth Hormone Gene Identifies SmcHD1 as a Regulator of Autosomal Gene Clusters
Source: PLoS One. 2014 May 12;9(5):e97535. doi: 10.1371/journal.pone.0097535 (PMC4018343; doi:10.1371/journal.pone.0097535)
Supplement: Table S3 — (XLS) [file pone.0097535.s008.xls]

## Sheet: Sheet1
Genes upregulated upon SmcHD1 KD
Name	Description	Normalized data (Log2 value)
		KD3.1	KD3.2	KD- 3-3	KD4.1	KD4.2	KD4.3	CTL.1	CTL.2	CTL.3
A_33_P3415097	CLCN4	9.73637	9.6875	9.47922	9.37089	9.49807	9.47367	6.45956	6.63514	6.49573
A_33_P3306202	FAM84A	6.41913	5.79174	5.88755	7.18151	7.04382	6.778	3.30373	3.95996	3.68878
A_33_P3346444	PCDH11Y	4.53378	4.54179	5.01217	7.46405	7.54733	7.57937	1.99673	2.95976	2.71918
A_24_P251962	PCDHB2	6.77661	6.7885	6.81363	7.75701	7.88243	7.81358	5.33164	5.09529	5.14023
A_23_P217528	KLF8	8.90698	8.7018	8.68758	9.19643	9.0562	9.18035	3.67449	3.35535	2.2899
A_23_P216118	UNC5D	5.09704	4.92686	5.36963	6.61204	6.45319	6.28175	1.1559	1.26058	2.29114
A_32_P79483	LOC283481	4.72268	4.70996	4.13859	3.96261	3.87952	2.89319	1.63288	1.17211	1.36713
A_23_P136978	SRPX2	6.16778	5.92196	5.96018	7.18014	7.25368	7.23263	3.23701	3.30354	2.11451
A_24_P91830	SPANXN3	5.01961	5.33685	4.72223	4.06771	4.19759	4.36006	2.78659	1.59925	2.0579
A_23_P345808	FAM133A	5.76684	5.11662	5.32652	5.48102	5.27734	5.11834	3.15304	1.76677	3.33447
A_33_P3403887	PCDH11X	4.86466	4.81883	4.42016	7.82493	7.76234	7.47417	2.53895	1.88755	2.07363
A_23_P34176	WWC3	6.13648	6.08172	6.09477	6.00209	6.1063	5.98576	3.36189	3.96659	3.90272
A_23_P8961	IL7	4.00114	3.49992	3.67297	4.18812	3.74774	3.49781	2.22567	1.959	1.70879
A_23_P133236	PCDHB14	5.38852	5.13975	5.38589	6.11035	5.852	5.99238	2.89436	2.57644	3.89879
A_23_P171150	KLHL4	6.00312	5.90765	5.95898	7.22273	6.85849	7.13717	4.21941	3.78542	3.61443
A_23_P69699	NPY1R	4.99276	4.95686	4.42805	3.75833	3.71924	3.89362	2.31533	3.3739	2.50808
A_24_P302584	SOX11	6.92721	6.88051	6.77756	10.5333	10.4889	10.5317	4.80299	4.89665	4.76775
A_33_P3679941	LOC283484	3.23931	3.56175	3.27252	5.39761	5.34192	5.30511	1.51009	1.16376	1.30513
A_23_P167401	PCDHB11	6.72957	6.73917	6.91798	7.41922	7.60083	7.44282	5.34877	5.31621	5.40973
A_24_P706340	FAM155A	8.55255	8.31645	8.24282	10.1029	10.1078	10.1718	6.22224	6.70976	6.65884
A_19_P00320275	XLOC_008079	8.54387	8.29695	8.35172	9.08277	8.88027	9.37832	7.28841	7.21977	7.46581
A_24_P250922	PTGS2	4.91839	4.59799	4.67476	4.22599	4.14071	4.17214	3.43531	2.70501	3.09593
A_24_P329487	FAM84B	11.8435	11.6714	11.5548	12.0116	11.9483	11.8372	10.1178	10.4113	10.1969
A_23_P253542	SMPX	6.22545	5.9442	5.80122	5.90977	5.95121	5.96671	4.38594	4.66706	5.08737
A_33_P3347397	AMOT	6.67646	6.62829	6.37857	6.26323	6.07003	5.65306	5.17127	5.43509	5.40926
A_23_P45560	GPR143	2.22407	3.2817	2.38995	3.76649	3.44432	3.40854	1.74201	1.31293	1.24709
A_23_P148255	MAGEA2B	4.23891	4.25968	4.19212	5.06519	5.40479	5.52415	2.81385	3.269	3.27167
A_33_P3420545	KCNV1	6.54496	6.4482	6.17774	5.95068	6.03844	5.7817	5.2016	5.57822	5.07477
A_23_P159775	GABRE	10.9318	10.8065	10.8103	10.7093	10.551	10.7727	9.63578	9.87907	10.1593
A_23_P148541	CTAG1A	7.51051	7.44337	7.49946	7.27427	7.26834	7.44748	6.51568	6.58408	6.54963
A_23_P95453	NRXN1	3.1783	1.80414	2.47491	4.76071	4.5021	4.55676	2.45451	2.48201	1.82844
A_33_P3361831	FRG2C	4.6005	4.41479	4.29868	4.97096	5.16596	4.71918	2.93565	3.91683	3.78039
A_23_P9711	HS3ST4	4.17553	2.58618	3.81663	6.40968	5.86358	6.21308	1.25302	2.83167	3.56415
A_23_P113748	ZNF385D	1.64469	2.21984	2.39554	4.34432	4.18963	3.92159	1.49595	1.44276	1.83577
A_33_P3806524	DLGAP1	6.41468	6.01811	6.1276	6.62829	6.60936	6.27715	5.29729	5.46986	5.61783
A_32_P26401	C21orf54	4.81656	4.81548	5.32938	5.16504	5.71654	5.52838	4.93542	4.27604	4.54458
A_32_P190944	ACVR1C	6.82827	6.29653	6.22678	6.69996	6.41526	6.32627	5.2257	5.31309	4.91877
A_33_P3356910	TCEAL6	7.72609	7.63913	7.69072	7.88565	7.89855	7.78627	6.23414	5.98883	6.00632
A_23_P69573	GUCY1A3	7.62026	7.54544	7.44282	7.34636	7.50816	7.28256	5.77318	5.72195	6.08658
A_33_P3421520	IKZF5	9.12953	9.06573	8.96587	9.00657	9.17337	9.06262	7.87197	8.1311	7.88445
A_33_P3305749	RARB	6.60319	6.41382	6.60988	6.63046	6.48954	6.33752	5.22155	5.57874	5.60347
A_23_P302672	DDIT4L	4.56595	4.27758	3.87231	4.56378	4.27215	4.17937	3.15372	2.81639	2.59421
A_24_P365180	DSEL	5.65047	5.66905	5.90747	5.6797	5.20827	4.95102	4.08315	3.88188	3.87471
A_23_P8640	GPER	10.1728	10.027	10.041	10.1002	10.1527	10.0704	9.03285	9.38263	8.98034
A_23_P34144	MAGEH1	7.9565	7.55913	7.83912	9.39571	9.38901	9.26461	3.76457	4.23614	4.22971
A_23_P171074	ITM2A	6.47484	6.20987	6.14626	8.64843	8.68148	8.65005	3.78733	4.82194	3.75264
A_23_P22660	CYSLTR1	5.76626	5.74086	5.60191	7.71568	7.84832	7.80711	4.1838	4.38737	4.25452
A_23_P110624	CTNND2	8.91313	8.8299	8.79489	9.86019	9.83586	9.90297	7.07788	7.23133	7.22449
A_32_P131640	SLITRK4	10.8291	10.6809	10.5702	10.7153	10.6846	10.7334	8.26865	8.25974	8.46622
A_33_P3281299	PCDHA10	3.94499	3.73645	3.39738	4.24764	4.65617	4.15144	1.9851	2.13632	1.1189
A_23_P30200	PCDHB16	4.95382	4.28845	4.78795	5.81377	5.82482	5.59412	3.00334	3.20814	3.22793
A_23_P114740	CFH	6.07663	5.90542	5.81639	5.31541	5.29089	5.55342	3.04902	3.38162	3.38383
A_32_P24140	GAS2	4.01155	3.77571	3.06204	4.06742	3.72498	3.29637	1.23633	1.09809	1.24112
A_32_P18470	TCEAL5	8.09216	7.96807	7.94229	8.25931	8.26405	8.39684	6.493	6.56455	6.50882
A_33_P3334448	SNORA62	9.84521	9.82458	9.87428	9.86889	10.111	10.0392	8.26245	8.98143	8.64771
A_33_P3363260	PGM2L1	9.73469	9.63192	9.39968	10.1419	10.147	10.235	8.5665	8.75441	8.57151
A_23_P217339	PRKX	3.41195	3.73531	3.73109	4.72351	4.58042	4.47085	2.78917	2.41331	2.2137
A_23_P41599	PCDHB8	5.39114	5.17094	5.4437	6.11671	5.99037	6.22856	4.14147	4.17351	3.67039
A_33_P3415430	HSPA1B	15.3733	15.437	15.4495	15.9023	15.6739	15.9846	14.6224	14.491	14.0582
A_23_P7397	PCDHB10	2.49143	2.33793	2.91518	3.42288	3.27234	3.41108	1.34248	1.29544	1.4444
A_23_P74799	SLC25A24	12.2823	12.0131	12.0467	12.207	12.3287	12.1811	10.8723	11.3338	11.0669
A_24_P34155	RUNX1	5.99922	5.92539	5.65327	6.20593	5.79221	5.74979	4.65381	4.94267	4.60959
A_33_P3294509	CD44	8.28599	8.07732	7.95535	7.54151	7.52132	7.46636	6.30876	6.51274	6.14857
A_23_P125643	ASB9	5.53366	5.03796	4.85065	5.63986	5.41268	5.47865	3.99191	4.28091	4.20188
A_33_P3398867	GCRG224	3.77217	3.04266	3.37087	3.60468	3.52642	4.13705	2.28648	2.46546	2.82641
A_23_P133739	HUS1B	7.41245	7.20304	7.21873	7.67971	7.60054	7.59227	6.53822	6.38093	6.30419
A_33_P3632937	LOC100131262	11.494	11.4359	11.4364	11.598	11.3351	11.598	10.6773	10.5455	10.1961
A_33_P3579984	LOC285147	7.61944	7.46581	7.12526	7.49925	7.34476	7.49869	6.16643	6.41859	6.16526
A_33_P3372426	ADAMTS5	8.12386	7.88057	7.81163	8.20922	8.01308	8.24305	6.92026	7.22511	7.01769
A_24_P69439	SLC25A32	11.536	11.4924	11.3934	11.4379	11.368	11.4498	10.1524	10.5073	10.3794
A_23_P8913	CA2	12.2889	12.1884	12.268	11.851	12.0296	11.9234	10.9775	11.2111	10.7985
A_23_P133770	CCDC167	12.5735	12.5043	12.6171	12.5125	12.5927	12.5923	11.5605	11.6279	11.755
A_23_P200325	RABGAP1L	7.97733	7.68132	7.74712	7.81525	7.76623	7.97733	6.92661	6.94122	6.92777
A_23_P134058	GFOD1	8.02187	7.948	7.88611	7.85405	7.74801	7.99865	6.94185	6.95113	6.58539
A_24_P150023	KCNA4	5.63378	5.33143	5.33422	5.80909	5.8214	5.89451	4.04402	4.42805	3.45808
A_32_P36313	VTI1A	9.45406	9.42715	9.41299	9.32913	9.2874	9.40469	8.51844	8.53325	8.41906
A_23_P56559	DHRS9	4.01318	3.78733	3.79266	3.87805	3.57091	3.95325	3.03344	2.99868	2.73562
A_33_P3351559	ETNK1	11.8761	11.7636	11.6917	11.6702	11.7078	11.6953	10.6756	10.8556	10.909
A_33_P3357949	ETV1	9.87667	9.71353	9.63726	9.91338	9.9383	9.81428	9.00657	8.88978	8.75293
A_33_P3283863	ODZ1	6.31403	5.52868	5.87043	5.44102	5.41091	5.3824	3.34721	3.73997	3.76684
A_23_P363316	HOXB5	11.1845	11.145	11.2316	11.2006	11.1725	11.1703	10.4067	10.2528	10.0594
A_32_P155811	CD2AP	10.5253	10.3533	10.3577	10.3975	10.2303	10.2659	9.45313	9.49281	9.36624
A_23_P255057	SLC35A5	9.16225	8.90093	8.76242	8.95935	8.9294	8.75234	8.06578	8.00638	7.95108
A_33_P3277110	SLC5A3	11.6174	11.2883	11.2928	11.6044	11.4534	11.5289	10.4167	10.625	10.5116
A_23_P116414	PLA2G16	8.31622	8.06062	8.00337	6.43382	6.44251	6.66304	4.8832	4.68004	4.89123
A_23_P257231	AGXT2L1	5.89005	5.50222	5.52688	4.95409	4.98891	5.67107	2.8346	4.22041	3.49872
A_23_P136986	APOOL	10.2741	10.2568	10.1671	10.2117	10.3125	10.2053	9.29916	9.47436	9.33925
A_33_P3390521	UBE2Z	7.74136	7.89707	7.94326	8.12149	8.11431	7.98675	7.21688	7.22958	7.21873
A_23_P21943	SAGE1	2.81969	3.5421	2.74686	3.34586	2.68392	3.4616	2.20307	1.19142	1.15018
A_23_P209978	VSNL1	8.19779	8.03584	8.01526	7.90972	8.05804	7.84094	6.53761	6.39629	5.97983
A_24_P331560	STS	5.37593	5.25662	5.52306	5.15814	5.30439	5.02279	3.82071	4.03071	2.83502
A_23_P376060	IKZF3	4.44607	4.3828	4.3492	4.25618	3.72061	4.22971	2.42644	1.98578	3.13748
A_23_P103812	FAM5C	6.40558	5.98401	6.19013	5.1653	5.35994	5.24958	4.28329	3.67355	3.23368
A_23_P18342	EPHA6	3.01453	2.28288	2.59276	2.54751	2.66401	2.96001	1.20954	1.23326	1.17905
A_24_P310224	ZNF347	4.69088	4.423	4.92934	5.15841	5.19265	5.08191	4.00629	3.62272	3.76712
A_33_P3343705	LOC442028	3.18237	2.90872	3.55562	3.34381	3.52683	4.14788	2.69006	2.01774	2.32669
A_33_P3432135	LOC285965	3.06278	2.70124	2.41933	3.08642	2.61389	2.07404	1.47708	1.17198	1.14184
A_23_P71530	TNFRSF11B	4.77232	4.20436	4.71445	4.43716	4.35929	4.27698	3.42728	2.86011	2.83643
A_33_P3506553	NCRNA00285	2.14089	2.56094	3.04396	2.38887	2.61962	2.72723	1.16705	1.49904	1.21004
A_33_P3739870	FLJ31183	3.89998	3.47986	2.92787	4.04828	3.33713	3.08897	2.61862	1.98864	2.22522
A_24_P125839	C21orf91	8.22057	7.98675	8.18233	8.41432	8.34673	8.20075	7.18193	7.3729	6.90165
A_33_P3645079	LOC100133311	8.52956	8.46009	8.40815	8.73457	8.53759	8.54032	7.56026	7.74712	7.00092
A_23_P136909	HMGN5	10.9548	10.6988	10.7866	10.9533	10.9641	10.9957	9.85225	9.94667	9.66835
A_32_P170547	CT45A5	6.41255	6.23185	6.67114	6.59988	6.7394	6.75039	5.97797	5.44035	5.25972
A_23_P389281	HOXA13	11.589	11.4607	11.4549	11.4239	11.4218	11.3054	10.2256	10.5513	10.0303
A_23_P54205	C14orf118	5.44682	5.07536	4.75824	5.4259	5.06812	5.03996	4.26757	3.92856	4.2
A_33_P3262133	GFM1	4.2009	4.34491	4.40407	4.56991	4.23085	4.47576	3.27022	3.63937	3.41225
A_32_P60065	F2RL2	5.42382	5.07671	4.81203	5.26031	5.27923	5.09785	4.36547	4.15551	4.21454
A_23_P18518	TRAM1L1	5.29235	5.31515	4.86547	5.06143	5.35506	5.25799	4.22261	4.22695	4.34936
A_33_P3222367	SNORA74B	9.91772	9.73928	9.72513	9.66986	9.93695	9.70432	8.53497	9.08063	8.93568
A_23_P250607	PLS3	14.8553	14.9525	14.8879	14.9212	14.9159	14.8503	14.0378	13.9381	14.0011
A_32_P222961	SPIN4	11.169	10.7485	10.9399	10.7828	10.7344	10.8593	9.74832	10.1512	9.81113
A_23_P317056	ND6	13.2742	12.8795	12.4848	12.6225	12.3452	12.8885	11.5784	11.7636	11.8928
A_33_P3269824	LRRC66	6.35129	5.54131	5.70864	6.02599	5.84844	5.69209	4.9401	5.27847	4.75685
A_33_P3773595	LOC339862	5.27115	4.86697	4.80915	4.19602	4.68595	4.40835	3.42044	3.77113	3.53209
