# Supplementary material for: Epigenetic Characterization of the Growth Hormone Gene Identifies SmcHD1 as a Regulator of Autosomal Gene Clusters
Source: PLoS One. 2014 May 12;9(5):e97535. doi: 10.1371/journal.pone.0097535 (PMC4018343; doi:10.1371/journal.pone.0097535)
Supplement: Table S4 — (XLS) [file pone.0097535.s009.xls]

## Sheet: Sheet1
Genes downregulated upon SmcHD1 KD
Name	Description	Normalized data (Log2 value)
		KD3.1	KD3.2	KD- 3-3	KD4.1	KD4.2	KD4.3	CTL.1	CTL.2	CTL.3
A_33_P3220911	BST2	7.99833	7.87655	7.92242	7.67369	7.85696	7.72376	9.96034	9.96313	10.1204
A_33_P3286859	ATP8A2	5.59724	5.44441	5.19156	5.53818	5.45483	5.13064	6.50638	6.51709	6.53726
A_24_P112941	LINGO1	9.43167	9.37625	9.26836	8.8169	8.9558	8.99466	10.1323	10.3391	10.3836
A_23_P38723	SMCHD1	9.4199	9.32411	9.25696	8.73169	8.77474	8.89773	10.3632	10.331	10.3567
A_23_P33326	ADRA1B	6.99664	6.80162	6.65619	6.9532	7.03136	7.11508	8.1889	8.41354	8.61322
A_33_P3218316	VSTM2B	5.75329	5.06549	5.13975	5.7702	5.53159	5.33014	6.72026	6.80185	7.16047
A_23_P429977	KCNQ1	6.91417	6.50915	6.57104	6.92819	6.67581	6.89926	7.93316	8.13475	8.45339
A_33_P3233580	KIAA1217	2.11203	1.94065	2.24588	4.0294	2.90794	1.54443	3.15063	3.75069	3.68806
A_33_P3218053	TLX1NB	4.64615	4.17005	4.173	4.08404	4.2012	4.72085	5.75352	5.76212	5.71778
A_33_P3413355	CHST1	5.02842	4.27409	4.01155	4.98561	4.88846	4.84062	5.90269	5.91896	5.65669
A_32_P43349	LOC400456	5.5924	5.40524	5.57874	5.28219	4.90937	5.04185	6.96503	6.60785	7.12899
A_19_P00805218	XLOC_011592	7.32584	6.95423	6.96765	6.91768	7.00944	6.69076	8.22021	8.34254	8.70285
A_24_P666105	LRRTM4	3.76202	3.1694	2.80321	2.73409	2.94821	3.42266	4.53091	4.77879	4.34992
A_24_P339429	KCNJ12	8.07279	7.75701	7.78008	8.17625	8.04253	7.9624	8.88767	9.31152	9.20481
A_33_P3234580	ASS1	9.29916	9.25591	9.09927	8.7741	8.91527	8.90128	10.0359	10.3533	10.6625
A_33_P3213362	CASC2	6.55261	6.19894	6.40203	5.7264	5.99478	5.75509	7.25049	7.49291	7.78129
A_23_P416581	GNAZ	11.9787	11.826	11.7521	11.7675	11.7873	11.8137	12.7905	12.9529	13.1479
A_24_P319923	MYLK	6.58187	6.34911	6.40825	6.71024	6.80898	6.60577	7.25337	7.68379	7.73547
A_23_P421423	TNFAIP2	5.36013	4.94243	4.76775	4.48426	4.98561	5.25474	6.04567	6.03628	6.16031
A_24_P52697	H19	3.19808	3.16042	3.80296	3.84207	3.69854	3.64594	4.7059	4.17623	4.43021
A_32_P108889	DCLK1	3.26239	3.30964	3.03178	1.89297	4.10971	1.77451	4.18048	4.2469	4.15962
A_23_P102364	NGEF	10.2019	10.2482	10.1183	10.0594	10.0911	10.1238	10.9198	11.0401	11.3256
A_24_P245838	MGAT3	7.77647	7.57151	7.62982	7.01474	7.04128	7.09853	8.41725	8.71271	8.53545
A_33_P3411632	TMEM121	11.2306	11.1751	11.2795	10.9285	10.9274	10.772	12.0493	12.2623	12.0455
A_23_P385690	WNT3A	8.09244	8.1697	7.94825	7.80711	7.83822	7.74671	8.8562	8.97774	8.98373
A_33_P3276100	LOC100130015	5.79521	5.17652	5.22105	5.00159	4.90656	4.69523	6.21955	6.06436	6.46637
A_33_P3709150	T	6.12599	5.91037	6.02312	5.66623	5.84025	5.99652	6.74195	6.84454	6.99532
A_23_P23457	FBLIM1	4.85412	5.02617	5.10837	4.69011	4.76234	4.65578	5.56482	5.60816	5.74186
A_23_P207507	ABCC3	1.22271	1.6021	2.51586	1.22295	2.02494	1.33815	2.81791	2.90571	3.18976
A_33_P3324383	FIGNL2	4.7905	5.25474	5.79595	4.48893	4.20557	4.05004	5.37167	5.50964	5.80786
A_23_P21976	CSPG4	4.07081	3.96285	4.04371	3.30206	3.19208	3.76958	4.93274	4.57685	4.55048
A_24_P68088	TCAM1P	6.81682	6.96905	6.49842	6.45496	6.25127	6.16067	7.22492	7.54762	7.7175
A_23_P136777	APOD	2.22026	2.25974	1.68431	1.73767	1.44538	2.29515	2.9054	2.52138	3.37952
A_23_P109184	INSM1	7.06863	7.10344	7.16905	6.761	6.66035	6.55906	7.77222	7.55723	7.83139
A_23_P150053	ACTA2	8.211	8.19439	8.17521	7.60253	7.80454	7.66032	8.60264	8.50245	9.0011
A_33_P3398156	CYS1	5.57244	5.53791	5.29618	5.38267	4.77945	5.32567	5.80786	6.04794	6.32181
A_33_P3271635	HLA-DPB1	5.25736	4.79752	5.05988	4.84199	5.1363	5.15814	6.3028	6.57079	6.34847
A_23_P419696	LYPD1	2.89605	2.71774	3.4636	2.64563	2.48201	1.9099	4.10916	4.04828	3.88065
A_33_P3293049	HLA-DQA1	4.35449	4.10023	4.58328	3.99086	4.2767	3.46607	5.89106	5.81208	5.65008
A_24_P46130	ACPP	6.36334	6.08069	6.15391	5.66028	5.7411	5.6111	7.33508	7.52079	7.23097
A_33_P3229417	NRG3	7.20813	6.89462	6.82704	6.4751	6.2545	6.65553	7.91101	7.98724	8.28525
A_33_P3376971	CHAC1	10.1264	10.2014	9.70323	9.02072	8.95644	9.21893	11.1735	10.85	11.704
A_23_P406025	PRUNE2	9.49523	9.46233	9.40068	9.21542	9.22101	9.37282	10.5026	10.6777	10.5527
A_23_P255672	ABLIM2	5.18414	5.31621	4.80704	4.97187	4.54375	4.67224	5.97335	6.15418	6.24979
A_24_P260101	MME	5.11409	4.67789	4.75736	4.81598	4.86581	4.74186	6.21925	5.95972	5.97899
A_33_P3270445	BAI2	6.74567	7.11508	6.75138	6.98519	6.94866	6.97891	8.16396	8.17853	8.33613
A_33_P3423941	IFITM1	8.86695	8.91137	8.98519	8.8583	8.86695	8.7909	10.2416	10.0989	10.3408
A_33_P3244274	RNF208	8.49022	8.66947	8.7917	8.54348	8.42894	8.34378	9.96259	9.60663	9.62077
A_23_P85716	FCGR2A	6.72779	6.34307	6.60829	6.57773	6.40663	6.48624	7.73442	7.6809	7.60801
A_33_P3326634	GPC3	10.4516	10.7066	10.7384	10.4673	10.5449	10.372	11.783	11.5618	11.782
A_24_P293114	SPTBN4	6.33627	6.45732	6.22312	6.70884	6.67028	6.67772	7.45345	7.65532	7.87901
A_23_P311895	CLIC5	4.07599	4.15945	3.05616	4.10982	3.61416	4.00989	5.83644	5.58476	5.92944
A_33_P3376806	C10orf67	4.56428	5.18826	4.97048	4.93925	5.20643	5.12194	6.17366	6.16091	5.73057
A_23_P103601	MAN1C1	9.9729	9.918	9.89461	9.96459	9.97542	10.0174	10.8183	10.8123	11.0303
A_23_P256205	ABLIM3	5.49182	5.05239	5.02226	5.20455	4.83887	4.80282	6.12509	6.00396	6.20059
A_23_P379649	BMF	8.6322	8.70513	8.61602	8.74284	8.75839	8.82014	9.67959	9.76179	9.88375
A_33_P3307810	CCDC148	4.03961	3.94474	3.74279	4.17526	3.74915	3.61538	4.88214	4.55296	4.91403
A_33_P3246885	DMKN	9.1697	9.29807	9.40645	9.08628	9.01938	9.37255	10.2455	10.0347	9.98708
A_23_P326474	L3MBTL4	4.7641	4.21498	4.23085	4.54393	4.50894	4.83923	5.39986	5.39806	5.74133
A_33_P3291619	LOC399715	4.1395	4.17852	3.94209	2.55931	1.30589	2.77426	5.11169	5.41091	4.89058
A_23_P63660	C10orf58	6.26708	6.38915	6.28101	5.1788	5.36116	5.17771	7.62644	7.37527	7.62982
A_33_P3325497	FIBIN	2.63332	2.98994	1.20799	1.1918	2.2601	2.48592	4.48248	4.08032	5.32998
A_23_P79803	VSTM2L	1.26143	2.26544	2.01521	1.2944	1.18984	1.34585	4.01283	3.70752	4.03071
A_33_P3236833	GPR12	3.55103	3.49491	2.82641	2.72027	2.99382	1.94641	4.99094	5.50474	5.03762
A_23_P41114	CSTA	4.69239	4.72557	4.48977	4.55866	4.29546	4.41747	6.36126	6.42629	6.86705
A_33_P3334005	C17orf102	3.98496	3.45808	2.95786	2.5957	2.73368	3.58915	5.03796	4.9401	5.02979
A_23_P387656	EPB41L4B	3.40919	1.99057	2.6084	1.25464	2.65853	1.32451	4.65439	4.05053	4.0878
A_23_P114423	RGN	4.45701	4.12333	4.19074	3.76273	3.22704	3.34256	5.43787	5.52306	5.49655
A_23_P76136	TSPAN11	4.20414	3.99986	4.59819	3.11136	2.35575	3.10532	5.29356	5.40649	5.25002
A_23_P111583	CD36	4.28587	4.25925	4.33285	3.51991	3.18237	2.96092	5.06143	5.14982	5.28041
A_33_P3672756	LOC284561	7.16413	6.99153	6.26708	5.78722	5.43006	5.50562	7.68427	8.00593	8.29447
A_32_P74752	LOC100131289	3.63937	2.88775	3.09751	3.26101	1.30607	2.63244	4.77845	5.05501	4.60882
A_23_P61149	INPP5D	8.92035	8.84506	8.87006	8.40421	8.38803	8.29986	9.94245	10.07	10.4832
A_24_P168925	CHRDL1	7.52438	7.16757	7.10942	6.94004	6.73747	6.76897	8.49118	8.58358	8.64843
A_33_P3636080	MLH3	6.13454	6.08405	6.06411	5.32303	5.56036	5.04953	6.94223	7.0508	6.90143
A_33_P3346073	SRL	4.24614	4.37178	4.55676	4.24639	3.98724	4.49725	5.59484	5.94577	5.94438
A_23_P55544	CCBE1	6.17864	6.24357	6.03316	5.95301	5.97886	6.18612	7.69261	7.62134	7.55435
A_23_P23669	PALMD	5.01239	5.0702	5.33936	4.66429	4.61034	4.57292	6.17269	6.20232	6.09935
A_23_P99642	SLC7A7	3.96496	3.61993	3.8362	3.88815	3.75069	3.23115	5.20872	5.32593	5.44764
A_23_P151307	RAPGEF3	2.89197	3.39355	2.15079	2.35645	2.17686	2.6924	4.39052	4.30982	5.14568
A_33_P3351617	MYO3A	2.52599	3.20143	3.04011	1.96311	1.10605	1.11174	3.80184	3.12291	3.83704
A_23_P419786	ZNF781	2.44934	2.96001	2.24668	1.92555	2.49032	2.94072	3.99463	3.94374	4.00612
A_23_P145096	PLA2G7	7.1074	6.80604	6.75086	6.29075	6.42536	6.54746	7.75655	7.94528	8.16898
A_23_P52430	WNT8B	4.24176	4.38148	3.99678	4.28329	3.27743	3.06737	5.30294	5.17571	4.74634
A_23_P168403	KCNH2	7.59809	7.21533	7.41857	7.6043	7.74052	7.4093	8.95768	9.19315	8.97828
A_23_P76749	GALNTL1	10.3556	10.4772	10.1413	10.152	10.1427	10.1209	11.3532	11.5283	11.7303
A_33_P3282390	GRM4	5.82257	6.00866	5.86477	5.71416	5.61995	5.79457	7.36573	6.99797	7.29083
A_23_P2543	CUX2	7.72716	7.71489	7.6205	7.49395	7.09505	7.27898	8.93019	8.79516	8.87696
A_24_P169386	C2orf84	4.9969	4.74787	4.35165	4.29403	4.21146	4.03832	5.78405	5.60507	5.7981
A_23_P389391	SLC12A4	6.37931	6.60158	6.53978	6.40268	6.41541	6.2712	7.72453	7.75596	8.09131
A_23_P210835	MYT1	5.5828	5.41321	5.3066	5.81183	5.81813	6.07515	7.27991	7.13271	7.40475
A_33_P3289123	DCLK3	4.57494	4.0296	3.91382	3.62034	3.48745	4.0337	5.01284	5.34733	4.8041
A_23_P63379	CA14	8.11058	8.00886	8.15561	7.76421	7.85738	7.89954	9.21742	9.40723	9.52615
A_24_P943781	C7orf58	3.12332	2.99159	2.57303	1.20067	1.90661	1.89046	3.9345	4.0234	3.25387
A_33_P3227676	C2orf72	8.40398	8.23316	8.16081	8.14999	8.21863	8.20709	9.30327	9.66497	9.762
A_33_P3420633	C16orf11	6.8386	6.57271	6.61695	6.44657	6.37004	6.27164	7.59809	7.63541	7.69873
A_33_P3234020	IGDCC3	10.8445	10.7646	10.6706	10.6193	10.6019	10.712	11.8022	11.9751	12.0064
A_33_P3641427	MYEF2	8.84667	8.75323	8.75952	8.49486	8.42211	8.41811	9.53452	9.68121	9.84308
A_23_P251043	SYNDIG1	8.46351	8.56257	8.4789	8.57617	8.6014	8.68785	9.8588	9.87874	9.84639
A_23_P339818	ARRDC4	11.8957	11.6607	11.6471	11.3624	11.4971	11.3586	12.3548	12.5821	12.922
A_24_P588897	SLCO3A1	8.1405	8.00337	8.04949	7.59831	7.57611	7.73579	8.92172	8.93059	8.87514
A_33_P3420976	FAM159B	9.46539	9.32197	9.24121	8.88509	8.9517	9.14676	10.1183	10.2751	10.367
A_24_P416177	ADCY7	8.73378	8.48398	8.36814	8.31447	8.32264	8.17729	9.35858	9.67456	9.60941
A_33_P3350493	C6orf126	8.93335	8.8959	8.8955	8.6567	8.61279	8.72851	9.89981	9.99456	10.2602
A_19_P00316820	XLOC_005127	5.2441	5.4813	5.52564	4.38125	4.45126	4.9799	6.36416	6.31079	7.18079
A_33_P3420816	GDF1	9.51698	9.51875	9.68918	9.46339	9.47568	9.31234	10.6304	10.5133	10.679
A_33_P3358750	MYBPHL	7.00576	7.02188	6.98475	6.65619	6.63257	6.72521	7.72865	7.95004	8.00086
A_23_P15876	ALPK2	1.26106	1.68396	1.25616	1.83433	1.24907	1.28552	3.19384	3.22625	3.97692
A_33_P3301709	GNG4	10.4563	10.5023	10.4602	10.4359	10.4826	10.3195	11.6632	11.4261	11.8516
A_23_P29735	BSN	7.80658	7.86492	7.74851	7.47647	7.5246	7.42162	8.67474	8.81138	8.73981
A_33_P3377364	ITGB4	4.99292	5.06095	5.25213	5.7118	5.4496	5.2794	6.57892	6.5651	6.74879
A_33_P3254460	DLK2	9.42234	9.56137	9.67663	9.68947	9.57818	9.70354	10.8281	10.798	10.8274
A_23_P214627	AIF1	5.88114	5.36891	5.73057	5.33282	5.43441	5.52917	7.31804	7.37887	7.58902
A_23_P312851	PMEL	7.93994	8.0896	8.08992	8.29356	8.27625	8.08001	9.39929	9.36335	9.40781
A_23_P170679	COL4A3	4.49572	4.24801	3.9836	3.89362	3.95122	4.11483	4.88395	5.28806	5.29116
A_24_P703830	NANOS3	6.42194	6.52223	6.67796	6.35239	6.25515	6.55986	7.54486	7.444	7.56635
A_23_P302568	SLC30A3	11.4305	11.5679	11.5509	11.2651	11.2857	11.2775	12.6595	12.3486	12.5657
A_24_P334300	FGF12	4.58931	4.03388	4.16208	4.02832	4.01228	4.19887	5.21019	5.22958	5.31279
A_33_P3371904	ASTN2	4.95561	5.14784	4.73154	4.98074	4.29278	4.75974	5.96671	5.77271	5.78341
A_23_P80626	PRRT3	10.967	11.0782	10.8899	10.9013	10.9893	10.8633	12.0209	11.9808	12.0921
A_23_P79488	STON1-GTF2A1L	4.97861	4.66454	4.7882	5.32326	4.6576	5.13999	5.96018	6.01234	6.34073
A_33_P3242543	MAOA	12.1338	12.2116	12.1914	11.8372	11.7671	11.8835	13.0951	13.1012	13.1375
A_23_P17354	GDAP1L1	4.6628	4.6242	4.49199	4.45899	4.42413	4.21126	5.96649	6.00087	6.99257
A_23_P128817	PCK2	7.50532	7.50213	7.07692	6.71798	6.77362	6.61695	8.35316	8.44291	9.17235
A_33_P3321205	BEGAIN	7.28841	7.18457	7.23053	6.99981	6.88686	7.144	8.41184	8.09944	8.48133
A_23_P105862	FRY	6.79387	6.71935	6.48251	6.30941	6.27715	6.34037	7.45269	7.49208	7.59442
A_33_P3213962	OR13A1	5.1754	5.1279	5.34411	5.64873	4.98686	4.95529	6.26562	6.38791	6.17441
A_23_P118894	PRR15L	4.89187	4.69038	4.55174	5.01861	5.11298	4.83475	5.93932	6.15722	5.92327
A_23_P144911	EGFLAM	7.50919	7.72215	7.4596	7.55971	7.61239	7.51733	8.85745	8.59983	8.82528
A_33_P3366336	SBK1	10.4613	10.3898	10.4082	10.4663	10.4822	10.3852	11.5971	11.6512	11.6117
A_24_P170983	ESPNL	10.673	10.7186	10.651	10.4859	10.5231	10.631	11.7078	11.8137	11.7421
A_24_P136866	SLC8A1	8.44933	8.44685	8.40421	8.1199	8.2727	8.19458	9.29356	9.26806	9.34349
A_23_P436369	FILIP1	6.76556	6.70946	6.60496	6.58165	6.53998	6.4329	7.62165	7.58902	7.71383
A_23_P100730	SKAP1	6.45987	6.24082	6.40394	6.06619	6.45148	6.28761	7.29799	7.3868	7.58551
A_23_P85218	SOX3	7.25337	7.40475	6.98029	7.46303	7.45634	7.88105	8.46234	8.6347	8.71712
A_24_P89891	TRAF1	2.9923	3.23506	3.24382	2.54942	1.8683	2.01219	3.73823	4.30485	4.0971
A_24_P227927	IL21R	5.11482	4.64815	4.5056	4.39107	4.61076	4.21006	6.07245	6.11159	6.73766
A_33_P3347452	RPS6KA2	7.81876	7.72248	7.69944	7.42107	7.42057	7.57611	8.63141	8.68969	8.74715
A_32_P48134	TPTE2P3	4.78586	4.71033	4.55131	4.80869	4.0792	4.46619	5.686	5.38899	5.52247
A_24_P37409	DUSP2	3.76074	4.42468	4.07713	3.75726	4.34515	4.10509	5.02327	5.1237	5.13894
A_33_P3296333	NTM	3.62142	3.97267	3.8405	4.19512	3.99463	3.68443	4.89438	4.87152	4.94553
A_23_P207461	CA10	3.12747	2.54528	2.73475	3.47359	3.29277	3.29867	5.19246	5.2836	5.27579
A_32_P47157	FP588	5.32676	5.1588	5.33545	5.11887	5.22006	4.92208	6.01869	6.22312	6.24871
A_23_P29257	H1F0	8.77313	8.91853	8.93059	8.82605	8.77756	8.81504	10.0127	9.77312	10.1991
A_33_P3272573	PRDX4	3.13152	2.59472	2.33181	3.06805	2.78847	2.91768	4.71853	4.4794	5.25251
A_33_P3352019	SCARA3	8.14758	8.15752	8.16116	7.95686	7.96873	7.87331	8.84331	8.94397	9.12848
A_33_P3232557	DLGAP3	7.21058	7.04908	7.15183	7.24665	7.31166	7.36467	8.22164	8.23346	8.29045
A_33_P3213377	IMMP2L	8.94976	8.69401	8.80116	8.59614	8.70915	8.60285	9.70323	9.73159	9.95342
A_33_P3287108	TMEM132E	9.85897	10.0511	10.1048	10.5199	10.5437	10.5504	11.711	11.5514	11.633
A_23_P210675	SYCP2	4.66429	4.97722	4.98074	5.05773	4.92023	4.92604	5.85635	5.94123	5.97211
A_23_P121676	CXXC4	9.36154	9.23322	9.21396	9.29837	9.36459	9.31373	10.3334	10.3337	10.4583
A_23_P415652	GALNT12	5.4971	5.1196	5.48386	5.53395	5.49329	5.03027	6.25544	6.41172	6.45979
A_23_P58588	SLIT3	7.88755	7.7882	7.87812	7.75132	7.7754	7.78778	8.63588	8.76503	8.93184
A_23_P19182	REEP2	14.2873	14.0998	14.3181	14.1078	14.27	14.1078	14.9995	15.171	15.194
A_23_P206359	CDH1	7.17988	6.86761	6.75815	6.90634	6.74751	6.78987	8.02456	8.10903	7.94422
A_23_P51002	SULT1C2	6.09129	6.02925	5.66502	6.24471	6.08451	5.75089	6.93523	6.96335	7.00379
A_33_P3400843	C1QL4	8.3013	8.3534	8.3004	8.46292	8.40751	8.32666	9.55937	9.35529	9.62782
A_23_P422212	SLC35F3	7.2034	7.03404	6.78681	7.08042	6.828	6.80898	7.7828	7.78212	8.00394
A_23_P91414	C20orf160	2.29031	3.40467	2.5866	3.24165	2.13526	2.07926	4.29754	4.07201	4.64769
A_33_P3307955	ABCD3	10.4579	10.509	10.6636	10.4613	10.565	10.621	11.4319	11.4214	11.5069
A_23_P131449	C2orf81	7.01198	7.06329	7.00063	7.08446	7.19072	6.8848	8.08397	7.85324	8.06936
A_33_P3403400	C6orf127	2.22522	1.27024	1.23008	1.26125	1.23392	1.18699	3.06102	3.75764	2.40786
A_23_P411761	CABP1	5.76938	5.51985	5.32734	5.90928	5.60167	5.72216	6.88775	6.77843	6.98125
A_24_P13083	TSPAN18	6.88205	6.9934	6.83272	6.57892	6.78121	6.75943	7.76508	7.66392	7.99932
A_24_P826348	ZC3H6	5.42771	5.08911	4.74823	4.17107	4.72708	4.33177	6.07064	6.07135	6.59202
A_23_P166993	EPHB1	4.95457	4.48716	5.03109	5.15459	5.05095	4.70232	5.70547	6.05462	5.72857
A_23_P209246	GLI2	7.70829	7.8056	7.73298	7.53664	7.46683	7.48295	8.68875	8.41599	8.28305
A_33_P3241661	LOC388780	10.0824	9.88047	9.96952	9.84279	9.88777	9.76533	10.8016	10.7871	10.8899
A_24_P139665	HPCAL4	5.33332	4.94553	5.22978	5.26921	5.13334	5.16389	6.32789	6.11321	5.89507
A_23_P373521	HAND2	4.96733	4.84369	5.0373	4.90937	4.60905	4.9436	6.05171	5.4808	5.92505
A_33_P3310293	PKIG	10.2066	9.89924	10.012	9.93225	10.1674	10.0071	10.7376	11.1001	10.9056
A_23_P29680	CAMKV	7.08344	6.78121	6.99276	6.8885	7.0684	6.94223	7.90348	7.84698	7.88883
A_23_P83098	ALDH1A1	3.87932	3.81916	4.03545	2.97793	3.92699	3.73061	5.22197	5.44297	5.42014
A_23_P377965	C18orf18	8.04454	7.94717	7.62998	8.03511	8.05234	7.88611	8.66868	8.98897	9.20424
A_33_P3821778	LOC643401	4.93028	4.4654	4.45572	4.3325	3.37725	3.44711	5.31426	5.53048	5.7197
A_24_P62800	KLHDC8A	5.12165	4.39196	4.89697	5.09337	5.28015	4.89286	5.93685	6.00886	5.88773
A_23_P318616	LRTM2	1.9166	3.05686	2.30689	2.65892	1.50779	1.99634	3.99061	3.65279	3.91569
A_23_P107744	S1PR5	4.0652	3.71185	3.94474	4.49463	4.11578	4.0449	5.41158	4.94699	4.86521
A_23_P80974	TDO2	2.2492	1.73841	1.24684	2.04562	1.40818	2.05621	3.46416	3.66177	3.77882
A_33_P3209229	RAB26	10.6321	10.5774	10.4387	10.695	10.7626	10.622	11.5674	11.8823	11.8345
A_33_P3569555	LOC253264	2.26888	2.2899	2.91974	2.80773	2.13499	1.25341	3.48948	4.13574	3.94689
A_23_P160336	LEFTY1	4.46619	4.62281	4.29797	4.55509	4.56652	4.25426	5.62145	5.15634	5.42566
A_23_P250122	FAM20C	9.3316	9.57683	9.54988	9.3367	9.33863	9.40621	10.4417	10.3498	10.4579
A_23_P337262	APCDD1	8.31645	8.33589	8.15964	8.09944	8.01015	8.09591	9.12496	9.13149	9.12781
A_23_P31218	C7orf13	6.85822	6.33918	6.35591	6.58962	6.43362	6.26769	7.32208	7.55782	7.57569
A_32_P8221	GRM8	7.45928	7.32113	7.39722	7.40876	7.07402	7.25269	8.25205	8.26728	8.27248
A_23_P67367	DHDH	7.45867	7.49554	7.36192	7.56613	7.6502	7.40758	8.41323	8.47148	8.59925
A_23_P48217	APOLD1	8.66868	8.548	8.33679	8.40058	8.3049	8.38957	9.19235	9.34747	9.59309
A_23_P75741	UBE2L6	6.15662	6.48865	6.31997	6.36404	6.42551	6.55539	7.32016	7.23446	7.35043
A_33_P3417626	ENHO	6.15662	6.48865	6.31997	6.36404	6.42551	6.55539	7.32016	7.23446	7.35043
A_23_P331049	DPYSL4	8.63881	8.51816	8.71347	8.9346	8.95004	8.68628	9.92541	9.6262	9.73699
A_24_P105933	VIPR1	5.20082	5.50251	5.38648	5.75311	5.43561	5.28115	6.32324	6.30721	6.4099
A_23_P113034	C10orf11	5.05649	4.76949	4.85147	4.95738	4.69011	4.39833	6.31896	6.32213	6.56714
A_23_P120594	ACSS1	7.97265	7.9192	7.85214	7.12921	7.06911	7.18652	9.07622	8.65196	8.79032
A_23_P428129	CDKN1C	9.60941	9.56233	9.71902	9.72513	9.94204	9.76254	10.4629	10.7519	10.8212
A_23_P302005	STON1	9.3302	9.14444	9.12674	9.17556	9.32249	9.08843	10.0335	9.92367	10.2256
A_24_P219474	MGAT5B	8.26676	8.35994	8.30729	8.28123	8.40815	8.35704	9.11678	9.27216	9.41912
A_33_P3401711	USH1G	6.40772	6.50017	6.44279	6.58983	6.47635	6.62859	7.53704	7.34525	7.58941
A_33_P3263938	LCN15	8.12461	8.18574	8.06792	8.25363	7.95836	8.17955	8.99729	8.98006	9.07677
A_23_P76015	ARHGEF17	9.54815	9.78526	9.67959	9.62267	9.55338	9.57818	10.4157	10.5824	10.5691
A_23_P153867	CERS4	6.6193	6.901	6.7933	6.85723	6.58726	6.96172	7.73693	7.8296	7.79774
A_33_P3262033	DISP2	5.85287	5.68343	5.33042	4.95625	5.06773	5.47067	6.13125	6.17805	5.95369
A_23_P64058	RASGRP2	7.66661	7.68261	7.40758	7.48364	7.81316	7.71568	8.51721	8.64555	8.59144
A_33_P3375809	LOC729970	9.30792	9.1891	9.22554	9.16164	9.1587	9.3666	9.958	10.1744	10.2246
A_23_P23074	IFI44	1.174	1.71087	2.32532	2.53619	1.82343	1.23567	3.52496	3.31361	3.73797
A_33_P3411338	ENPEP	2.03568	1.1929	1.55476	1.7543	1.22134	1.16891	3.01769	2.93136	3.1349
A_32_P347617	APOBEC3H	5.58322	4.9213	4.7308	4.8462	4.6656	4.52443	6.13497	6.08754	6.6473
A_33_P3361611	PLA2G4D	2.7611	3.26388	3.44471	1.78419	3.06885	2.96202	3.64142	4.53657	4.44524
A_23_P201711	S100A6	1.20871	1.54014	1.47598	1.7785	1.13727	1.70191	3.62758	2.47704	3.28826
A_23_P104318	DDIT4	13.523	13.5552	13.4251	12.8263	12.8646	12.8004	14.3239	14.299	14.6303
A_32_P181297	ST7-AS1	8.23615	7.93802	7.92327	7.36573	7.48903	7.52209	8.75416	8.99622	9.34458
A_23_P216225	EGR3	2.01476	2.12329	2.65748	1.41443	1.51009	2.4674	3.62228	3.1842	3.269
A_23_P131801	SGK2	2.17686	2.468	2.24534	2.41259	2.05621	1.22229	3.5972	3.5693	3.18384
A_23_P164057	MFAP4	1.18805	1.13754	1.22623	2.22618	1.12587	1.15974	2.97718	3.28101	2.90047
A_23_P349966	TMEM130	2.52965	2.46382	1.23079	2.95887	2.08321	2.07841	3.75861	3.86635	4.05749
A_24_P304154	AMPD3	3.48777	3.50927	3.39763	3.45051	2.90594	3.26571	4.5482	4.63502	4.81062
A_23_P135990	SLCO2A1	4.8819	5.20591	5.12682	4.6067	4.46668	5.18616	6.2962	5.973	6.34089
A_24_P226755	TOX	4.2618	3.9343	3.92482	3.55562	3.86587	4.00741	5.11482	5.39668	5.14506
A_33_P3733417	DRD2	5.2392	4.19351	5.19649	5.33164	5.18256	4.71166	6.6434	6.42496	6.34372
A_24_P6674	WDR31	5.45274	5.18483	4.73793	4.90027	4.59431	4.69623	6.0784	5.86183	6.41468
A_23_P139912	IGFBP6	3.67909	3.37182	3.34167	3.91804	3.66503	3.86671	4.86736	4.99898	5.55195
A_23_P377339	C4orf36	3.96597	3.73145	3.80148	3.96625	3.35254	2.97409	4.61882	4.83454	4.75391
A_24_P13024	SLC16A12	2.0641	1.77993	1.12833	2.55128	2.17508	1.37399	3.58492	3.67574	2.74148
A_33_P3407835	PPM1M	4.77818	5.20723	4.77562	4.80724	4.82168	4.43552	5.71992	5.76733	6.47209
A_23_P17821	PLA2G3	2.61185	2.95537	2.42219	2.69851	2.88816	3.18933	4.2595	4.3447	4.01601
A_23_P258912	MYOM2	8.04217	7.73524	7.78466	7.55828	7.68668	7.75369	8.99668	8.9097	8.9155
A_23_P19816	RNF32	4.99547	4.462	4.4894	4.54921	4.42984	3.75037	5.40524	5.6103	5.51985
A_23_P202810	OVOL1	2.11675	1.61936	1.52731	2.3761	1.62943	1.95482	3.24985	2.89044	3.54812
A_19_P00806473	XLOC_008115	6.60007	6.52302	6.59484	6.51642	6.6232	6.70365	7.48693	7.65965	8.37115
A_23_P213893	MEGF10	1.54183	1.22871	1.21284	1.26686	1.32678	1.34187	2.21709	2.4146	2.93408
A_23_P168130	IP6K3	3.02041	3.55654	2.87651	2.72236	3.55209	3.43621	4.07662	4.87665	4.37876
A_24_P854492	MIAT	3.83394	4.13543	4.07732	3.74435	4.05031	3.80821	5.12342	4.86775	5.21666
A_23_P136355	HHAT	9.41964	9.40245	9.15549	9.20828	9.0936	9.07409	10.3323	10.1078	10.5244
A_24_P387437	CTCFL	5.4654	5.30294	5.35033	5.06117	5.36548	4.90171	6.21451	6.24825	6.45344
A_33_P3361741	DNAJC15	1.82033	1.72988	2.85173	2.26736	2.81354	3.19352	3.74862	3.61608	4.48071
A_23_P48530	INSM2	3.19619	3.114	2.93843	3.73768	3.12605	3.41971	4.65578	4.61719	4.55709
A_33_P3413905	ADM2	6.01031	6.10657	5.54696	5.56128	5.73295	5.49477	6.45513	6.63815	7.19784
A_23_P121665	SORCS2	2.9954	2.62279	3.03831	2.73014	2.64852	2.79899	3.66105	3.69826	4.29612
A_23_P97402	CAMK1G	4.51301	4.09858	3.94374	4.20917	4.3845	3.84207	5.15974	5.11811	5.58787
A_33_P3317603	B4GALNT4	6.41328	6.81404	6.68193	6.56995	6.44076	6.67752	7.89905	7.398	7.80618
A_23_P120863	GAL3ST1	9.12149	8.91348	8.93265	8.80925	9.0301	8.82501	9.86424	10.1048	10.1052
A_24_P390668	FMNL1	4.60814	4.41198	4.58528	4.69968	4.72605	4.48959	5.78574	5.58742	5.92972
A_33_P3368695	HES7	6.35629	6.0379	6.49598	6.17643	6.1002	5.98753	7.14295	7.14234	7.25368
A_23_P207003	NA	2.60322	3.05481	2.8244	3.00104	3.00077	2.84713	3.93985	3.81755	4.36627
A_33_P3362296	KCNG1	7.9383	7.74801	7.6011	7.51599	7.46908	7.56298	8.42971	8.64003	8.72537
A_23_P254353	NOXA1	6.93779	7.14872	7.02826	6.98578	6.76081	6.85923	7.73844	7.85372	8.25786
A_23_P59410	KIF25	7.62242	7.27573	7.2393	7.2135	7.25986	7.30755	8.15636	8.33287	8.51408
A_32_P105083	FONG	5.93469	5.11607	5.25387	5.41638	5.26941	5.13138	6.60007	6.36357	6.06586
A_23_P21376	MAGI2	6.99392	6.75841	6.6193	6.14474	6.01031	5.89032	6.8529	7.16238	7.23577
A_33_P3218699	MDH1B	5.25713	5.18339	5.09917	5.29563	4.67694	5.32456	5.78741	6.37575	6.2712
A_32_P222695	ARHGEF37	6.14406	5.99876	5.92895	5.93249	6.16778	5.62424	6.87816	6.75023	7.15559
A_23_P4899	NTF4	4.47748	3.80672	3.56415	4.29524	3.9491	3.8405	5.31219	4.99868	4.79933
A_33_P3302586	GPR153	4.47341	4.79612	4.1267	4.41875	4.55131	4.42086	5.39195	5.4599	5.56403
A_23_P321466	PEX11G	5.76246	6.01162	5.65349	5.73057	5.81364	5.75311	6.36513	6.81438	7.13427
A_33_P3650491	LOC100288428	3.23342	3.08327	2.49219	3.19808	2.90402	3.40634	3.91714	3.93542	4.65155
A_33_P3354464	LOXL1	8.71036	8.86571	8.76799	8.74317	8.70315	8.76582	9.58315	9.67825	9.9311
A_23_P376372	MARVELD3	4.51071	4.16499	3.52986	3.76509	4.13223	3.67931	4.65125	5.07656	4.80749
A_23_P310086	BEND6	3.68091	2.92297	1.55638	2.91043	3.00406	2.93349	3.95948	3.88983	3.92969
A_23_P106024	JAG2	7.40656	7.57937	7.61522	7.6066	7.3589	7.56	8.47757	8.38614	8.45985
A_23_P85800	CD52	6.55062	6.37004	6.39352	6.49322	6.88449	6.61892	7.5707	7.49894	7.71298
A_23_P103617	ANXA9	5.53576	5.44633	5.39873	5.63359	5.43097	5.32103	6.29688	6.34352	6.47782
A_33_P3229215	ATP1A1OS	4.48309	4.22403	4.49416	4.4215	4.14199	4.36497	5.13138	5.17995	5.3366
A_24_P203000	IL2RB	3.64839	3.48886	3.39407	3.20919	3.81581	3.66865	4.38788	4.4654	4.53124
A_23_P39799	LOXL3	2.79609	3.26308	2.83112	3.21799	3.51871	3.14611	4.43163	4.15494	3.89498
A_23_P200999	ST3GAL3	7.86849	7.95033	7.76421	7.7859	7.8796	7.72453	8.43633	8.6286	8.91619
A_33_P3237135	MMP2	3.31138	2.74444	3.54621	3.66327	3.3362	3.57023	4.32428	4.22578	4.59271
A_23_P102571	SLC2A4RG	12.9955	13.0029	13.0454	13.0553	13.1404	13.1285	13.8721	13.8455	14.1751
A_23_P115785	FANK1	4.91608	4.47896	4.6177	4.34171	3.88307	4.26406	5.02355	4.96842	5.05949
A_23_P1331	COL13A1	9.01544	8.91313	8.59483	8.30786	8.31512	8.32066	9.62911	9.93341	10.1241
A_23_P33664	ELSPBP1	6.31522	6.22708	6.09043	6.57178	6.41009	6.66168	7.79242	8.09017	8.54032
